# Supplementary material for: Upper respiratory tract disease and associated diagnostic tests of mycoplasmosis in Alabama populations of Gopher tortoises, Gopherus polyphemus
Source: PLoS One. 2019 Apr 5;14(4):e0214845. doi: 10.1371/journal.pone.0214845 (PMC6450607; doi:10.1371/journal.pone.0214845)
Supplement: S1 File — (XLSX) [file pone.0214845.s001.xlsx]

## Sheet: morph
M	4678	282	0.0800347	0	MILD EROSION
F	3491.7	262	0.00723998	0	VERY MILD EROSION
F	3450	257	0.0527687	0	NONE
M	3454.6	270	-0.0932654	0	MILD EROSION L NARIS
M	4046	276	-0.000881128	1	MOD EROSION
F	5795.6	296	0.149565	0	MILD EROSION BOTH NARES
J	57.5	65	0.0637948	0	NONE
F	4740	277	0.146627	2	ACTIVE EROSION
M	3727.1	264	0.0497713	0	MILD EROSION BOTH NARES
M	2757.8	242	0.00842491	0	NONE
F	3788.8	268	0.0212811	1
M	3396.3	258	0.0254834	0	ASYMMETRICAL NARES, BUT VERY CLEAN/SQUARE
M	3549	263	0.0121404	0	MILD EROSION
F	3498.8	260	0.0321557	0	MOD EROSION
F	3602.8	259	0.0729553	0
F	4320.9	272	0.108452	0	MOD EROSION
F	4186	282	-0.0310904	0	MOD EROSION
F	4030	261	0.162038	0	MOD EROSION L NARIS
M	2840.1	246	-0.0111276	1
M	3797.5	272	-0.0206691	0	VERY MILD EROSION
M	3534.7	257	0.0770229	0	MOD EROSION
M	3750	269	-0.000134945	0
F	3363	261	-0.018895	0	MILD EROSION R NARIS
M	3366	252	0.0867933	0	MOD EROSION
M	2993.1	249	0.00514359	0
M	3642	260	0.0722686	0
F	3631.4	270	-0.0433538	0	MILD EROSION
F	3947.2	277	-0.0364041	1	L/R ERODED
M	2808.8	239	0.0640019	0	L/R MILDLY ERODED
M	2225.5	229	-0.0411305	0	MILD EROSION L NARIS
F	4888	294	-0.000504116	0	L/R MILDLY ERODED
M	2201.3	229	-0.052064	0	SEVERE EROSION/SCARRING BOTH NARES
M	2488	234	0.00586347	0	VERY MILD EROSION
F	3618.5	260	0.0657952	2	EROSION
F	3400	268	-0.0869928	0
F	3178	257	-0.0293535	0	MILD EROSION L/R NARES
M	3098	254	-0.019783	1
F	2216	224	0.0205193	1
M	2872.2	238	0.0988444	1	MILD EROSION
F	1543.8	200	-0.00249279	0
M	2380.5	227	0.0523951	1
J	155.8	93	-0.00918199	0
J	510.8	139	-0.0219348	0
J	107.4	79	0.106041	0
F	3325	258	0.00426645	0
F	3479	267	-0.0528592	0	MILD EROSION BOTH NARES
F	4227	279	0.0105969	0	MILD EROSION BOTH NARES
F	3970	265	0.101616	0
F	3973	276	-0.0190884	0	MILD EROSION BOTH NARES
J	92.5	78	-0.0052666	0
F	5645	293	0.153658	0	MILD EROSION BOTH NARES
J	314.6	119	-0.0426724	0	MILD EROSION L NARIS
M	2061	218	0.0290905	0	MILD EROSION R NARIS
F	3595.6	263	0.0251854	0	MOD EROSION BOTH NARES
M	1296	193	-0.0710601	0	MILD EROSION L NARIS
M	3152	255	-0.014237	0
M	3158	257	-0.0356666	0
J	89.5	74	0.118979	0
F	1545.9	202	-0.0308491	1
M	1369.2	194	-0.0315497	0	MILD ASYMM
M	2046.6	220	-0.00519415	0
F	632.8	149	-0.0152308	0	MILD ASYMM
F	4855	291	0.0233518	0	L NARIS MODERATE EROSION
M	1299.9	190	-0.0212701	0	MILD EROSION R NARIS
M	2265.1	227	0.00270345	0	MAYBE MILD EROSION
M	2419.6	228	0.0555597	1
J	478.5	137	-0.0439748	1
M	3394.4	259	0.013371	1
M	1483	205	-0.116415	1
F	4230.3	278	0.0221005	0
F	3490	264	-0.0159574	0
F	5449.1	298	0.0678057	1
F	4335.5	284	-0.0171044	0	MOD EROSION BOTH NARES
F	2423	227	0.070091	0	MOD EROSION R NARIS
F	3644.8	276	-0.105308	0
J	216.6	108	-0.126264	0
F	3452.4	266	-0.0493285	0	MILD EROSION BOTH NARES
M	1937.4	220	-0.0600272	0
M	2791.6	234	0.120999	0	MOD EROSION BOTH NARES
M	3064.8	254	-0.0305575	1
J	301.3	119	-0.085868	1	MOD EROSION
J	591.8	142	0.0614868	1	MILD EROSION
J	152.8	92	0.00366047	0	L NARIS MODERATE EROSION
J	160.6	96	-0.0736526	0
J	211.9	105	-0.0640727	0
M	2481.6	246	-0.146063	0	MILD EROSION BOTH NARES
F	3967	272	0.0229981	0	MILD EROSION BOTH NARES
J	240.8	108	-0.02035	1	MILD EROSION BOTH NARES
J	308.1	113	0.0909534	5	SEVERELY ERODED
J	255.2	109	0.0102062	2	MODERATE EROSION
J	300	114	0.0379994	2	MODERATE
UNK	4250.6	280	0.00547976	0	MILD ASYMM
M	3123.9	250	0.0359466	0	MILD EROSION
M	2562.6	237	-0.00263716	0
M	2450.5	243	-0.122031	0	MILD ASYMM, L NARIS SLIGHTLY ERODED
M	1893.5	216	-0.0281492	0	MILD ASYMM, L NARIS SLIGHTLY ERODED
F	5190.5	292	0.0799278	0
F	4497.4	275	0.11573	0	MILD ASYMM
F	3825	270	0.00858641	0
M	2805	247	-0.0356785	0
F	4436	285	-0.00468534	0	MILD ASYMM
M	3578.8	273	-0.0909437	0	MILD ASYMM
F	4548.8	271	0.170851	0
F	1721	209	-0.0252862	1
M	3873.2	270	0.021109	1	ASYMM NARES
J	1273.8	191	-0.0572295	0	ERODED SCALES AROUND NOSE
M	2442	237	-0.0508422	0	SLIGHTLY ASYMM NARES
F	1596.6	210	-0.11457	0
J	36.6	54	0.165746	0
J	79.8	73	0.0448954	0
F	4728	286	0.0486036	1	MILD ASYMM
F	1208.4	194	-0.156479	1	MILD ASYMM
M	3820.7	278	-0.0797388	0	MILD EROSION
F	4762.9	277	0.151446	6	SEVERE EROSION
J	744.4	159	-0.046797	1	MILD ASYMM
F	3709.1	276	-0.0878206	1	MILD SCARRING
J	116.6	86	-0.0653135	0
F	5065	296	0.0148199	0	MILD ASYMM
J	507.3	143	-0.113537	0
M	1158.9	177	0.075573	0
F	1092.7	180	-0.0334394	0
M	3422	251	0.115168	0
M	2600	242	-0.0504969	0
JUV	416.5	134	-0.116622	0
F	5005	290	0.0640603	0
F	5075	296	0.0167923	0
F	3655	273	-0.0698752	0
M	3135	255	-0.019645	2	MILD EROSION
M	3739.1	262	0.0756962	3	L NARIS ERODED, SLIGHT DRIP
F	1845.7	224	-0.162326	0
M	3002	251	-0.0157786	1
M	3126.5	262	-0.103235	0	MILD SCARRING
F	4203.4	283	-0.0375136	2	MILD EROSION L NARIS
F	4067.3	270	0.0700073	1	MILD EROSION L NARIS
M	2587.1	237	0.00687803	0
F	3119	252	0.0105807	1
JUV	461.1	136	-0.0591376	0
M	1156.5	185	-0.0585172	0
M	4304.5	289	-0.0764004	0
F	5114.8	285	0.1377	0
M	4290	289	-0.0797746	0
F	3630	259	0.0804766	2	L naris eroded
JUV	249.7	111	-0.0658808	0
M	674.2	152	-0.01139	0
JUV	419	128	0.0261677	0
M	1472.6	199	-0.0347407	0
M	3056	258	-0.0800964	0
M	3014.2	251	-0.0117229	1
F	3872.2	271	0.00981045	1	old erosion, assym nares
F	3194.6	248	0.0823136	11	eroded, blood inside nares, swollen periocular and conjunct
M	2540.9	239	-0.0362371	0
F	5005	290	0.0640603	0
JUV	386.1	131	-0.124793	0
F	3570	269	-0.0493252	0
M	1886.8	218	-0.0592185	0
JUV	184.2	94	0.126327	0
F	2027.1	217	0.026236	0
J	43.7	60	0.0283975	0
J	192.3	97	0.0755398	0
J	55.7	64	0.0782917	0
F	3422.6	260	0.0101362	0
J	43.4	61	-0.0278543	0
M	3010	257	-0.0836655	0
F	3293	274	-0.185091	0
M	3032	261	-0.122506	0	MILD EROSION
F	2829.9	251	-0.074816	0
J	449.1	136	-0.085507	0
F	3241.8	262	-0.06702	0
F	4955.9	290	0.0542017	0
M	3127.4	254	-0.0103378	1
F	3448	257	0.0521888	0
M	2917.9	250	-0.0322714	0
F	3220.9	262	-0.0734879	0
M	2547.9	222	0.186869	0
F	4275.1	289	-0.0832539	0
F	4235.6	261	0.211797	0
F	3005.6	250	-0.00265839	0
F	1922.1	200	0.216679	0
J	640.1	145	0.0775068	1
M	2526.6	237	-0.016785	0
J	44	61	-0.0141241	0
F	1724.3	217	-0.135549	0
M	2423.1	235	-0.0333032	0
J	71.2	73	-0.0691353	0
M	3142.7	255	-0.0171919	0
M	2513.5	236	-0.00935582	0
M	2819.2	251	-0.0786042	4
M	2831.5	247	-0.0262754	0
M	2911.1	254	-0.0820088	0
M	2918	251	-0.0441589	5	ASYMM AND ERODED NARES
F	3855.8	281	-0.102649	1	ASSYM NARES
F	3496.8	270	-0.0811238	0
F	3815.4	261	0.107317	0
F	3532.5	260	0.0417415	0
M	3098.5	245	0.0881159	3	MILD ASYMM NARES
M	2819.2	251	-0.0786042	4
F	3655	273	-0.0698752	0

## Sheet: titers
Negative	Negative	2015	CNF-3
Negative	Negative	2015	CNF-3
Negative	Negative	2015	CNF-3
Negative	Negative	2015	CNF-3
Negative	Negative	2015	CNF-3
Negative	Negative	2015	CNF-3
Negative	Negative	2015	CNF-3
Negative	Negative	2015	CNF-3
Negative	Negative	2015	CNF-3
Negative	Negative	2015	CNF-3
Negative	Negative	2015	CNF-3
Negative	Negative	2015	CNF-3
Negative	Negative	2015	CNF-3
Negative	Negative	2015	CNF-3
Negative	Negative	2015	CNF-3
Negative	Negative	2015	CNF-3
Negative	Negative	2015	CNF-3
Suspect	Negative	2015	CNF-3
Negative	Negative	2015	CNF-3
Positive	Negative	2013	SDFEC
Negative	Negative	2013	SDFEC
Negative	Negative	2013	SDFEC
Suspect	Negative	2013	SDFEC
Suspect	Negative	2013	SDFEC
Suspect	Negative	2013	SDFEC
Positive	Suspect	2013	SDFEC
Suspect	Negative	2013	SDFEC
Positive	Negative	2013	SDFEC
Suspect	Negative	2014	SDFEC
Negative	Negative	2014	SDFEC
Negative	Negative	2014	SDFEC
Negative	Negative	2014	SDFEC
Negative	Negative	2014	SDFEC
Negative	Negative	2014	SDFEC
Negative	Negative	2014	SDFEC
Negative	Negative	2014	SDFEC
Suspect	Suspect	2015	SDFEC
Negative	Negative	2015	SDFEC
Suspect	Negative	2015	SDFEC
Negative	Positive	2015	SDFEC
Suspect	Negative	2015	SDFEC
Negative	Negative	2015	SDFEC
Negative	Negative	2015	SDFEC
Negative	Negative	2015	SDFEC
Negative	Negative	2014	SDFEC
Negative	Negative	2014	SDFEC
Negative	Negative	2014	SDFEC
Negative	Negative	2015	SDFEC
Positive	Negative	2013	SDFEC
Positive	Negative	2013	SDFEC
Negative	Negative	2014	SDFEC
Suspect	Negative	2013	SDFEC
Negative	Negative	2014
Negative	Negative	2014	GSF
Negative	Negative	2014	GSF
Negative	Negative	2014	GSF
Negative	Negative	2014	GSF
Negative	Negative	2014	GSF
Negative	Negative	2014	GSF
Negative	Negative	2014	GSF
Negative	Negative	2014	GSF
Suspect	Suspect	2014	GSF
Negative	Negative	2014	GSF
Negative	Negative	2014	GSF
Suspect	Suspect	2014	GSF
Negative	Negative	2015	GSF
Negative	Negative	2014	GSF
Negative	Negative	2014	GSF
Suspect	Suspect	2014	GSF
Negative	Negative	2014	GSF
Negative	Negative	2014	GSF
Negative	Negative	2014	GSF
Suspect	Negative	2013	SDFEC
Positive	Negative	2013	LC
Suspect	Suspect	2014	CNF-1
Suspect	Negative	2013	CNF-1
Positive	Negative	2013	CNF-1
Positive	Negative	2013	CNF-1
Suspect	Negative	2013	CNF-1
Positive	Suspect	2013	CNF-1
Positive	Suspect	2013	CNF-1
Suspect	Suspect	2013	CNF-1
Positive	Negative	2013	CNF-1
Positive	Negative	2013	CNF-1
Positive	Negative	2013	CNF-1
Suspect	Negative	2013	CNF-1
Suspect	Suspect	2013	CNF-1
Positive	Negative	2013	CNF-1
Positive	Suspect	2013	CNF-1
Positive	Negative	2013	CNF-1
Negative	Negative	2015	PWMA
Suspect	Negative	2015	PWMA
Negative	Negative	2015	PWMA
Negative	Negative	2015	PWMA
Negative	Negative	2015	PWMA
Suspect	Negative	2015	PWMA
Negative	Negative	2015	PWMA
Negative	Negative	2015	PWMA
Negative	Negative	2015	PWMA
Suspect	Negative	2015	PWMA
Negative	Negative	2015	PWMA
Negative	Negative	2015	PWMA
Negative	Negative	2015	PWMA
Suspect	Negative	2015	PWMA
Negative	Negative	2015	PWMA
Negative	Negative	2015	PWMA
Negative	Negative	2015	PWMA
Negative	Negative	2015	PWMA
Negative	Negative	2015	PWMA
Negative	Negative	2015	PWMA
Positive	Suspect	2015	PWMA
Negative	Negative	2015	PWMA
Negative	Negative	2015	PWMA
Negative	Negative	2015	PWMA
Positive	Positive	2015	PWMA
Negative	Negative	2015	PWMA
Negative	Negative	2015	PWMA
Positive	Suspect	2015	PWMA
Negative	Negative	2015	PWMA
Suspect	Negative	2015	PWMA
Negative	Negative	2015	RT
Negative	Negative	2015	RT
Negative	Negative	2015	RT
Negative	Negative	2015	RT
Negative	Negative	2015	RT
Negative	Negative	2015	RT
Negative	Negative	2015	RT
Negative	Negative	2015	RT
Negative	Negative	2015	RT
Negative	Negative	2015	RT
Negative	Negative	2015	RT
Negative	Negative	2015	RT
Negative	Negative	2015	RT
Negative	Negative	2015	RT
Negative	Negative	2015	RT
Negative	Negative	2015	RT
Negative	Negative	2015	RT
Negative	Negative	2015	RT
Negative	Negative	2015	RT
Negative	Positive	2015	RT
Negative	Negative	2015	RT
Suspect	Suspect	2015	RT
Negative	Negative	2015	RT
Suspect	Negative	2015	RT
Negative	Negative	2015	RT
Negative	Negative	2015	RT
Negative	Negative	2015	RT
Negative	Negative	2015	RT
Negative	Negative	2015	RT
Negative	Negative	2015	RT
Negative	Negative	2015	RT
Negative	Negative	2015	RT
Negative	Negative	2015	SWS
Suspect	Negative	2015	SWS
Negative	Negative	2015	SWS
Negative	Negative	2015	SWS
Negative	Negative	2015	SWS
Negative	Negative	2015	SWS
Negative	Negative	2015	SWS
Negative	Negative	2015	SWS
Negative	Negative	2015	SWS
Negative	Negative	2015	SWS
Negative	Negative	2015	SWS
Negative	Negative	2015	SWS
Negative	Negative	2015	SWS
Negative	Negative	2015	SWS
Negative	Negative	2015	SWS
Negative	Negative	2015	SWS
Negative	Negative	2015	SWS
Negative	Negative	2015	SWS
Negative	Negative	2015	SWS
Negative	Negative	2015	SWS
Negative	Negative	2015	SWS
Negative	Negative	2015	SWS
Negative	Negative	2015	SWS
Negative	Negative	2015	SWS
Negative	Negative	2015	SWS
Negative	Negative	2015	SWS
Negative	Negative	2015	SWS
